# Supplementary material for: Composition and distribution of frogs in Crocker Range Park, Sabah, Malaysia, with a description of a new Kalophrynus (Anura, Microhylidae) species
Source: Biodivers Data J. 2025 Sep 3;13:e157470. doi: 10.3897/BDJ.13.e157470 (PMC12423637; doi:10.3897/BDJ.13.e157470)
Supplement: XML Treatment for Pelophryne rhopophilia [file BDJ.13.e157470-treatment3.xml]

<!DOCTYPE tp:taxon-treatment
  PUBLIC "-//TaxonX//DTD Taxonomic Treatment Publishing DTD v0 20100105//EN" "tax-treatment-NSO.dtd">
<tp:taxon-treatment xmlns:tp="http://www.plazi.org/taxpub"><tp:treatment-meta><mixed-citation publication-type="journal"><person-group><name><surname>Imbun</surname><given-names>Paul</given-names></name><name><surname>Fui Lian</surname><given-names>Tan</given-names></name><name><surname>Lakim</surname><given-names>Maklarin</given-names></name><name><surname>Majuakim</surname><given-names>Luiza</given-names></name></person-group><article-title>Composition and distribution of frogs in Crocker Range Park, Sabah, Malaysia, with a description of a new <italic><tp:taxon-name><tp:taxon-name-part taxon-name-part-type="genus" reg="Kalophrynus">Kalophrynus</tp:taxon-name-part></tp:taxon-name></italic> (<tp:taxon-name><tp:taxon-name-part taxon-name-part-type="order">Anura</tp:taxon-name-part></tp:taxon-name>, <tp:taxon-name><tp:taxon-name-part taxon-name-part-type="family">Microhylidae</tp:taxon-name-part></tp:taxon-name>) species</article-title><source>Biodivers Data J</source><day>03</day><month>09</month><year>2025</year><volume>13</volume><pub-id pub-id-type="doi">10.3897/BDJ.13.e157470</pub-id></mixed-citation></tp:treatment-meta><tp:nomenclature><tp:taxon-name><object-id xmlns:xlink="http://www.w3.org/1999/xlink" content-type="arpha" xlink:type="simple">E61C95EB-9344-5A46-9BFC-EC795E5881EB</object-id><tp:taxon-name-part taxon-name-part-type="genus">Pelophryne</tp:taxon-name-part> <tp:taxon-name-part taxon-name-part-type="species">rhopophilia</tp:taxon-name-part></tp:taxon-name><tp:taxon-authority>Inger &amp; Stuebing, 1996</tp:taxon-authority></tp:nomenclature><tp:treatment-sec sec-type="materials"><title>Materials</title><list list-type="alpha-lower" list-content="occurrences"><list-item><p><bold>Type status:</bold> <named-content xmlns:xlink="http://www.w3.org/1999/xlink" content-type="dwc:typeStatus" xlink:type="simple">Other material</named-content>. <bold>Occurrence:</bold> catalogNumber: <named-content xmlns:xlink="http://www.w3.org/1999/xlink" content-type="dwc:catalogNumber" xlink:type="simple">SP 26096</named-content>; occurrenceRemarks: <named-content xmlns:xlink="http://www.w3.org/1999/xlink" content-type="dwc:occurrenceRemarks" xlink:type="simple">observed perching on leaf</named-content>; individualCount: <named-content xmlns:xlink="http://www.w3.org/1999/xlink" content-type="dwc:individualCount" xlink:type="simple">1</named-content>; sex: <named-content xmlns:xlink="http://www.w3.org/1999/xlink" content-type="dwc:sex" xlink:type="simple">male</named-content>; lifeStage: <named-content xmlns:xlink="http://www.w3.org/1999/xlink" content-type="dwc:lifeStage" xlink:type="simple">adult</named-content>; disposition: <named-content xmlns:xlink="http://www.w3.org/1999/xlink" content-type="dwc:disposition" xlink:type="simple">in collection</named-content>; occurrenceID: <named-content xmlns:xlink="http://www.w3.org/1999/xlink" content-type="dwc:occurrenceID" xlink:type="simple">57FFC647-9075-50AF-8A94-CCFA706F12C6</named-content>; <bold>Taxon:</bold> vernacularName: <named-content xmlns:xlink="http://www.w3.org/1999/xlink" content-type="dwc:vernacularName" xlink:type="simple">Lowland Dwarf Toad, Climbing Dwarf Toad</named-content>; <bold>Location:</bold> continent: <named-content xmlns:xlink="http://www.w3.org/1999/xlink" content-type="dwc:continent" xlink:type="simple">Borneo</named-content>; country: <named-content xmlns:xlink="http://www.w3.org/1999/xlink" content-type="dwc:country" xlink:type="simple">Malaysia</named-content>; stateProvince: <named-content xmlns:xlink="http://www.w3.org/1999/xlink" content-type="dwc:stateProvince" xlink:type="simple">Sabah</named-content>; municipality: <named-content xmlns:xlink="http://www.w3.org/1999/xlink" content-type="dwc:municipality" xlink:type="simple">Keningau</named-content>; locality: <named-content xmlns:xlink="http://www.w3.org/1999/xlink" content-type="dwc:locality" xlink:type="simple">Entomology Trail, 14 km from the Crocker Range Park's administrative office</named-content>; verbatimElevation: <named-content xmlns:xlink="http://www.w3.org/1999/xlink" content-type="dwc:verbatimElevation" xlink:type="simple">1,216 m</named-content>; verbatimCoordinates: <named-content xmlns:xlink="http://www.w3.org/1999/xlink" content-type="dwc:verbatimCoordinates" xlink:type="simple"><named-content content-type="dwc:verbatimCoordinates" xlink:type="simple">05°27’44”N, 116°01’57”E</named-content></named-content>; verbatimCoordinateSystem: <named-content xmlns:xlink="http://www.w3.org/1999/xlink" content-type="dwc:verbatimCoordinateSystem" xlink:type="simple">degrees minutes seconds</named-content>; <bold>Event:</bold> eventDate: <named-content xmlns:xlink="http://www.w3.org/1999/xlink" content-type="dwc:eventDate" xlink:type="simple">9 Sept 2006</named-content>; habitat: <named-content xmlns:xlink="http://www.w3.org/1999/xlink" content-type="dwc:habitat" xlink:type="simple">montane forest</named-content>; <bold>Record Level:</bold> institutionCode: <named-content xmlns:xlink="http://www.w3.org/1999/xlink" content-type="dwc:institutionCode" xlink:type="simple">SP</named-content>; basisOfRecord: <named-content xmlns:xlink="http://www.w3.org/1999/xlink" content-type="dwc:basisOfRecord" xlink:type="simple">PreservedSpecimen</named-content></p></list-item></list></tp:treatment-sec><tp:treatment-sec sec-type="Description"><title>Description</title><p>An adult male SVL 23.6 mm, with vocal sac opening on right side of floor of mouth and the gular skin stretched and wrinkled. It has a weak nuptial pad of colourless spinules densely packed on the dorsal surface of the first finger, but no mandibular spinules. The outer fingers are expanded and truncate at the tips; web reaches the tip of first finger, one phalanx of second finger is free medially and the outer fingers have two phalanges free. Fleshy web reaches the tips of first three toes laterally, the fifth toe has two phalanges free medially and the fourth toe with three phalanges free; tympanum less than half eye diameter; abdomen black with many small light dots. Three Bornean species of <italic><tp:taxon-name><tp:taxon-name-part taxon-name-part-type="genus" reg="Pelophryne">Pelophryne</tp:taxon-name-part></tp:taxon-name></italic> have tips of fingers expanded: <italic><tp:taxon-name><tp:taxon-name-part taxon-name-part-type="genus" reg="Pelophryne">P.</tp:taxon-name-part> <tp:taxon-name-part taxon-name-part-type="species" reg="guentheri">guentheri</tp:taxon-name-part></tp:taxon-name></italic> (Boulenger, 1882), <italic><tp:taxon-name><tp:taxon-name-part taxon-name-part-type="genus" reg="Pelophryne">P.</tp:taxon-name-part> <tp:taxon-name-part taxon-name-part-type="species" reg="signata">signata</tp:taxon-name-part></tp:taxon-name></italic> (Boulenger, 1895) and <italic><tp:taxon-name><tp:taxon-name-part taxon-name-part-type="genus" reg="Pelophryne">P.</tp:taxon-name-part> <tp:taxon-name-part taxon-name-part-type="species" reg="rhopophilia">rhopophilia</tp:taxon-name-part></tp:taxon-name></italic> Inger &amp; Stuebing, 1996. The present specimen agrees only with the last species in size [<italic><tp:taxon-name><tp:taxon-name-part taxon-name-part-type="genus" reg="Pelophryne">P.</tp:taxon-name-part> <tp:taxon-name-part taxon-name-part-type="species" reg="rhopophilia">rhopophilia</tp:taxon-name-part></tp:taxon-name></italic> males 21.7–23.6 mm (<xref ref-type="bibr" rid="B12917856">Inger and Stuebing 1996</xref>)] and absence of mandibular spinules in males.</p></tp:treatment-sec><tp:treatment-sec sec-type="Distribution"><title>Distribution</title><p>As the type (and only recorded) locality is in southern Sarawak, the present record represents a significant extension of the geographic range.</p></tp:treatment-sec><tp:treatment-sec sec-type="Ecology"><title>Ecology</title><p>Little is known about the natural history of this species other than that it is a montane species. The specimen was found perching on a leaf about 0.5–1.0 m above the ground, in montane forest trail at an elevation of 1,216 m a.s.l. (Fig. <xref ref-type="fig" rid="F12661446">5</xref>).</p></tp:treatment-sec><tp:treatment-sec><!--Section generated to contain objects referenced in tp:taxon-treatment.--><fig id="F12661446" position="float" orientation="portrait"><object-id xmlns:xlink="http://www.w3.org/1999/xlink" content-type="arpha" xlink:type="simple">49BDCB3D-2FB1-50DD-9BD6-9B37F43A2FA9</object-id><object-id xmlns:xlink="http://www.w3.org/1999/xlink" content-type="doi" xlink:type="simple">10.3897/BDJ.13.e157470.figure2</object-id><label>Figure 5.</label><caption><p><italic><tp:taxon-name><tp:taxon-name-part taxon-name-part-type="genus" reg="Pelophryne">Pelophryne</tp:taxon-name-part> <tp:taxon-name-part taxon-name-part-type="species" reg="rhopophilia">rhopophilia</tp:taxon-name-part></tp:taxon-name></italic>, an adult male, perching on leaf. Photograph: Paul Imbun.</p></caption><graphic xmlns:xlink="http://www.w3.org/1999/xlink" xlink:href="bdj-13-e157470-g005.jpg" position="float" id="oo_1268814.JPG" orientation="portrait" xlink:type="simple"><uri content-type="original_file" xlink:type="simple">https://binary.pensoft.net/fig/1268814</uri></graphic></fig></tp:treatment-sec><ref-list><ref id="B12917856"><element-citation xmlns:xlink="http://www.w3.org/1999/xlink" publication-type="article" xlink:type="simple"><person-group person-group-type="author"><name name-style="western"><surname>Inger</surname><given-names>Robert Frederick</given-names></name><name name-style="western"><surname>Stuebing</surname><given-names>Robert B.</given-names></name></person-group><year>1996</year><article-title>Two new species of frogs from southeastern Sarawak</article-title><source>Raffles Bulletin of Zoology</source><volume>44</volume><issue>2</issue><fpage>543</fpage><lpage>549</lpage></element-citation></ref></ref-list></tp:taxon-treatment>
